# Supplementary material for: Comparison of microbial profiles between hospital wastewater and river water
Source: Mol Genet Genomics. 2026 Jun 29;301(1):150. doi: 10.1007/s00438-026-02478-0 (PMC13315120; doi:10.1007/s00438-026-02478-0)
Supplement: Supplementary file 2 — Supplementary Material 2 [file 438_2026_2478_MOESM2_ESM.xlsx]

## Sheet: GENERAL
Isolate ID	Strain	Origin	AMP (Ampicillin)	AMS (Ampicillin-Sulbactam)	PIP (Piperacillin)	PPT (Piperacillin-Tazobactam)	CZL (Cefazolin)	CRX (Cefuroxime)	CTX (Cefotaxime)	CTZ (Ceftazidime)	CPM (Cefepime)	AZT (Aztreonam)	COL (Colistin)	GEN (Gentamicin)	AMI (Amikacin)	NET (Netilmicin)	TOB (Tobramicin)	MER (Meropenem)	ERT (Etrapenem)	COT (Cotrimoxazale)	CIP (Ciprofloxacin)	TET (Tetracycline)	CPR (Clarithromycin)	CPS (Cefoperazon-Sulbactam)	TGC (Tigecycline)	CMP (Chloramphenicol)
LYM8H12	Aeromonas caviae	Hospital wastewater	-	>128	>128	>128	-	-	-	>16	-	>16	0.5	16	4	-	-	>16	-	>4	1	-	-	-	0.25	>32
LYM8H2	Citrobacter amalonaticus	Hospital wastewater	>128	>128	>128	>128	>16	>64	>8	>16	>16	>16	0.5	32	16	>16	>8	>16	>2	>4	>8	>32	>64	>64	0.25	16
LYM4H12	Citrobacter braakii	Hospital wastewater	>128	>128	>128	>128	>16	>64	>8	16	>16	>16	0.5	8	32	>16	>8	16	>2	0.5	4	8	>64	64	0.5	8
LYM4H19	Citrobacter braakii	Hospital wastewater	>128	>128	>128	>128	>16	>64	>8	>16	>16	>16	0.5	1	8	>16	8	>16	>2	2	8	4	>64	>64	0.5	16
LYM4H13	Citrobacter freundii	Hospital wastewater	>128	>128	>128	>128	>16	>64	>8	>16	>16	4	0.5	>32	32	>16	>8	>16	>2	>4	4	2	>64	>64	0.25	16
LYM4H15	Citrobacter freundii	Hospital wastewater	>128	>128	>128	>128	>16	>64	>8	>16	>16	>16	0.5	>32	8	>16	>8	>16	>2	0.5	1	8	>64	>64	0.5	32
LYM8H11	Citrobacter freundii	Hospital wastewater	>128	>128	>128	>128	>16	>64	>8	>16	>16	>16	0.5	16	16	>16	>8	>16	>2	0.5	8	2	>64	>64	0.25	16
LYM8H13	Citrobacter freundii	Hospital wastewater	>128	>128	>128	>128	>16	>64	>8	>16	>16	1	0.5	32	16	0.5	>8	>16	>2	0.125	4	2	>64	>64	0.25	8
LYM8H15	Citrobacter freundii	Hospital wastewater	>128	>128	>128	>128	>16	>64	>8	>16	>16	>16	0.5	>32	>64	>16	>8	>16	>2	>4	>8	>32	>64	>64	2	>32
LYM4H5	Citrobacter koseri	Hospital wastewater	>128	>128	>128	128	>16	>64	>8	>16	4	>16	0.5	2	8	16	4	16	>2	1	4	16	>64	>64	0.5	8
LYM4H2	Enterobacter cloacae complex	Hospital wastewater	>128	>128	>128	>128	>16	>64	>8	>16	16	>16	0.5	4	8	4	4	>16	>2	>4	8	16	>64	>64	1	16
LYM4H3	Enterobacter cloacae complex	Hospital wastewater	>128	>128	>128	128	>16	>64	>8	>16	8	>16	0.5	2	8	4	4	>16	>2	1	8	16	>64	>64	1	>32
LYM4H9	Enterobacter cloacae complex	Hospital wastewater	>128	>128	>128	64	>16	>64	>8	>16	2	>16	0.5	4	8	4	8	4	>2	1	8	16	>64	64	0.5	32
LYM8H10	Enterobacter cloacae complex	Hospital wastewater	>128	>128	>128	32	>16	>64	8	8	1	1	0.5	4	8	8	8	16	>2	0.25	4	8	>64	32	0.5	32
LYM8H14	Enterobacter cloacae complex	Hospital wastewater	>128	>128	>128	>128	>16	>64	>8	>16	>16	0.5	>16?	1	2	4	8	>16	>2	>4	8	8	>64	>64	0.5	-
LYM8H20	Enterobacter cloacae complex	Hospital wastewater	>128	>128	>128	>128	>16	>64	>8	>16	>16	0.25	8	4	8	4	8	>16	>2	>4	8	16	>64	>64	0.5	-
LYM8H3	Enterobacter cloacae complex	Hospital wastewater	>128	>128	>128	128	>16	>64	>8	>16	2	>16	0.5	2	4	4	4	8	>2	0.5	4	8	>64	64	0.5	16
LYM8H6	Enterobacter cloacae complex	Hospital wastewater	>128	>128	>128	>128	>16	>64	>8	>16	>16	1	0.5	1	4	4	8	>16	>2	>4	4	4	>64	>64	1	8
LYM8H8	Enterobacter cloacae complex	Hospital wastewater	>128	>128	>128	>128	>16	>64	>8	16	>16	2	2	32	4	8	>8	16	>2	>4	4	>32	>64	64	0.25	>32
LYM4H18	Enterobacter kobei	Hospital wastewater	>128	>128	>128	64	>16	>64	>8	>16	4	16	0.5	2	16	>16	>8	>16	>2	>4	1	8	>64	64	0.5	-
LYM4H10	Enterobacter roggenkampi	Hospital wastewater	>128	>128	>128	64	>16	>64	>8	>16	2	>16	1	4	16	4	4	8	>2	1	8	8	>64	64	0.5	-
LYM4H6	Enterobacter roggenkampi	Hospital wastewater	>128	>128	64	32	>16	>64	>8	>16	2	>16	2	4	16	2	2	4	>2	1	4	8	>64	32	0.5	-
LYM8H16	Enterobacter roggenkampi	Hospital wastewater	>128	>128	>128	>128	>16	>64	>8	>16	16	>16	16	2	8	2	4	8	>2	4	8	>32	>64	64	1	-
LYM8H7	Enterobacter roggenkampi	Hospital wastewater	-	>128	>128	>128	-	-	-	>16	-	>16	0.5	32	32	-	-	16	-	4	>8	-	-	-	0.5	-
LYM8H9	Enterobacter roggenkampi	Hospital wastewater	>128	>128	>128	>128	>16	>64	>8	>16	2	>16	0.25	8	8	8	4	4	>2	4	4	8	>64	32	0.5	-
LYM4H11	Klebsiella pneumoniae	Hospital wastewater	>128	>128	>128	>128	>16	>64	>8	>16	>16	>16	0.5	>32	16	>16	>8	>16	>2	>4	>8	8	>64	>64	0.5	-
LYM8H17	Klebsiella pneumoniae	Hospital wastewater	>128	>128	>128	>128	>16	>64	>8	>16	>16	>16	>16	0.5	2	2	4	>16	>2	>4	>8	>32	>64	>64	1	-
LYM8H18	Klebsiella pneumoniae	Hospital wastewater	>128	>128	>128	>128	>16	>64	>8	>16	>16	>16	>16	0.5	2	4	4	>16	>2	>4	>8	>32	>64	>64	1	-
LYM8H19	Klebsiella pneumoniae	Hospital wastewater	>128	>128	>128	>128	>16	>64	>8	>16	>16	>16	16	4	8	>16	8	>16	>2	>4	>8	32	>64	>64	0.5	-
LYM4H1	Pseudomonas aeruginosa	Hospital wastewater	-	>128	128	128	-	-	-	>16	-	16	1	>32	>64	-	-	>16	-	>4	>8	-	-	-	>8	-
LYM4H7	Pseudomonas alcaligenes	Hospital wastewater	-	>128	128	128	-	-	-	16	-	16	0.5	2	0.5	-	-	>16	-	>4	8	-	-	-	0.5	-
LYM4H4	Pseudomonas oleovorans	Hospital wastewater	-	>128	>128	>128	-	-	-	>16	-	4	0.25	>32	8	-	-	16	-	>4	8	-	-	-	1	-
LYM4H8	Pseudomonas oleovorans	Hospital wastewater	-	128	>128	>128	-	-	-	>16	-	4	0.5	>32	4	-	-	16	-	>4	4	-	-	-	0.5	-
LYM8H1	Pseudomonas oleovorans	Hospital wastewater	-	>128	>128	>128	-	-	-	>16	-	16	0.25	32	8	-	-	>16	-	>4	4	-	-	-	0.063	-
LYM8H4	Pseudomonas shirazica	Hospital wastewater	-	>128	16	16	-	-	-	8	-	>16	1	2	1	-	-	8	-	>4	1	-	-	-	8	-
LYM8H5	Pseudomonas sp.	Hospital wastewater	-	64	128	128	-	-	-	>16	-	8	0.5	2	8	-	-	16	-	>4	4	-	-	-	0.125	-
LYM4H16	Raoultella ornithinolytica	Hospital wastewater	>128	>128	>128	64	>16	>64	>8	>16	8	>16	0.5	0.5	1	2	1	>16	>2	4	2	4	>64	32	0.5	-
LYM4H20	Raoultella ornithinolytica	Hospital wastewater	>128	>128	>128	128	>16	>64	8	>16	4	>16	0.5	0.5	0.5	2	1	16	>2	>4	2	4	>64	32	0.5	-
LYMR15	Aeromonas sp.	River water	-	>128	>128	>128	-	-	-	>16	-	>16	0.5	4	1	-	-	>16	-	1	1	-	-	-	0.5	8
LYMR5	Aeromonas caviae	River water	-	>128	16	4	-	-	-	>16	-	0.25	0.5	8	4	-	-	<0.125	-	1	1	-	-	-	0.5	32
LYMR3	Aeromonas veronii	River water	-	>128	>128	>128	-	-	-	>16	-	>16	1	0.5	16	-	-	16	-	2	4	-	-	-	0.25	32
LYMR7	Aeromonas caviae	River water	-	>128	16	4	-	-	-	>16	-	<0.125	0.5	2	4	-	-	<0.125	-	2	1	-	-	-	0.25	32
LYMR13	Aeromonas caviae	River water	-	>128	>128	128	-	-	-	>16	-	>16	0.25	>32	>64	-	-	>16	-	4	4	-	-	-	0.125	16
LYMR6	Aeromonas caviae	River water	-	>128	>128	>128	-	-	-	16	-	>16	0.5	0.5	8	-	-	4	-	>4	1	-	-	-	0.25	32
LYMR11.1	Aeromonas caviae	River water	-	>128	>128	>128	-	-	-	>16	-	>16	0.25	>32	>64	-	-	>16	-	>4	4	-	-	-	0.25	16
LYMR11.2	Aeromonas caviae	River water	-	>128	>128	>128	-	-	-	>16	-	>16	0.25	>32	>64	-	-	>16	-	>4	4	-	-	-	0.25	16
LYMR14	Citrobacter freundii	River water	>128	>128	>128	>128	>16	>64	>8	>16	0.5	2	0.5	4	16	1	>8	>16	>2	>4	2	8	>64	16	1	16
LYMR17	Acinetobacter baumannii	River water	>128	32	>128	>128	>16	>64	>8	>16	>16	>16	0.5	>32	>64	>16	>8	>16	>2	>4	>8	>32	>64	32	1	>32
LYMR1	Klebsiella pneumoniae	River water	>128	>128	>128	>128	>16	>64	>8	16	>16	1	0.5	1	4	>16	8	16	>2	>4	>8	>32	>64	64	4	-
LYMR10	Aeromonas caviae	River water	-	>128	>128	>128	-	-	-	>16	-	>16	0.25	>32	>64	-	-	>16	-	>4	4	-	-	-	0.25	>32
LYMR4	Aeromonas caviae	River water	-	>128	>128	>128	-	-	-	>16	-	>16	0.25	>32	>64	-	-	>16	-	>4	4	-	-	-	0.25	32
LYMR12	Citrobacter freundii	River water	>128	>128	>128	16	>16	>64	8	16	0.25	1	1	4	8	0.5	4	>16	>2	>4	2	8	>64	32	0.5	32
LYMR18	Pseudomonas alcaligenes	River water	-	16	2	1	-	-	-	2	-	4	0.5	0.25	0.5	-	-	2	-	0.063	0.25	-	-	-	0.125	-
LYMR9	Aeromonas veronii	River water	-	>128	>128	>128	-	-	-	>16	-	2	0.5	16	64	-	-	>16	-	0.125	2	-	-	-	0.25	16
LYMR8	Aeromonas diversa	River water	-	>128	>128	>128	-	-	-	>16	-	4	0.5	32	32	-	-	>16	-	0.125	2	-	-	-	0.25	>32
LYMR16	Aeromonas veronii	River water	-	>128	>128	>128	-	-	-	>16	-	2	0.5	16	16	-	-	>16	-	0.25	2	-	-	-	0.25	32
LYMR2	Aeromonas sp.	River water	-	>128	>128	>128	-	-	-	>16	-	>16	0.5	1	16	-	-	>16	-	0.5	1	-	-	-	0.25	32
